# Supplementary material for: Perioperative Nutrition in Pediatric Patients with Congenital Heart Disease and Heart Failure
Source: Nutrients. 2025 Nov 19;17(22):3609. doi: 10.3390/nu17223609 (PMC12655550; doi:10.3390/nu17223609)
Supplement: Supplementary file 1 [file nutrients-17-03609-s001.zip]

Archive with 1 entries (1 files):
- nutrients-3944100-supplementary.pdf
